# Supplementary material for: Effects of Spermine Synthase Deficiency in Mesenchymal Stromal Cells Are Rescued by Upstream Inhibition of Ornithine Decarboxylase
Source: Int J Mol Sci. 2024 Feb 20;25(5):2463. doi: 10.3390/ijms25052463 (PMC10931026; doi:10.3390/ijms25052463)
Supplement: Supplementary file 1 [file ijms-25-02463-s001.zip]

Archive with 1 entries (1 files):
- ijms-2855956-supplementary.pdf
